# Supplementary material for: Foliar Spray of Cerium Oxide Nanoparticles (CeO2 NPs) Improves Lead (Pb) Resistance in Rice
Source: Antioxidants (Basel). 2025 May 7;14(5):552. doi: 10.3390/antiox14050552 (PMC12108155; doi:10.3390/antiox14050552)
Supplement: Supplementary file 1 [file antioxidants-14-00552-s001.zip]

Archive with 1 entries (1 files):
- antioxidants-3528262-supplementary.pdf
